# Supplementary material for: Role of servicescape in patients’ clinic care waiting experience: Evidence from developing countries
Source: PLoS One. 2024 Oct 15;19(10):e0311542. doi: 10.1371/journal.pone.0311542 (PMC11478909; doi:10.1371/journal.pone.0311542)
Supplement: S1 Dataset — (XLSX) [file pone.0311542.s001.xlsx]

## Sheet: Sheet1
Gender	Age	Education	Income	Residance	Switching Experience	AC1	AC2	AC3	AC4	SL1	SL2	SL3	SL4	SIG1	SIG2	SIG3	SIG4	PF1	PF2	PF3	PF4	S1	S2	S3	S4	S5	S6	S7	REP1	REP2	REP3	REP4	REP5	RI1	RI2	RI3
2	4	1	3	1	2	4	3	4	3	4	3	5	4	4	5	5	5	5	4	4	5	4	4	4	5	4	4	5	4	4	5	4	3	4	3	3
1	3	2	2	2	1	5	4	5	4	5	4	1	3	2	1	1	2	2	1	2	2	4	5	2	2	2	2	1	2	1	1	1	2	4	2	4
2	4	3	2	2	1	5	3	5	3	5	3	5	4	5	4	5	5	4	4	5	5	3	5	4	5	4	4	5	3	5	5	5	4	5	4	4
1	3	2	3	1	1	3	4	3	4	3	4	1	2	1	1	2	1	2	3	4	4	3	3	4	3	4	3	4	3	4	3	4	4	3	3	4
2	3	1	3	1	2	2	5	3	5	3	5	3	4	4	4	4	4	4	5	5	5	5	3	5	5	5	5	5	4	4	4	4	4	5	3	5
1	3	3	4	1	2	4	5	4	5	4	5	3	2	5	3	4	3	2	2	1	2	4	4	2	1	4	4	3	3	3	3	3	4	4	4	2
2	4	2	4	1	2	5	5	4	4	5	5	5	4	5	4	5	4	5	4	5	4	4	4	5	4	4	5	5	4	5	5	5	4	5	4	5
1	4	2	3	2	2	3	4	3	4	3	4	3	4	3	4	4	4	3	4	3	4	3	3	4	4	4	4	4	5	4	5	4	3	3	4	4
1	3	2	1	2	2	5	4	3	3	4	5	3	5	3	5	3	5	3	5	3	5	5	4	5	4	5	4	3	5	3	5	3	5	3	5	3
2	4	3	4	2	2	5	5	5	5	5	5	5	4	5	4	5	4	5	4	5	4	5	5	4	5	4	4	4	5	4	5	4	5	4	5	4
2	3	1	3	2	2	4	2	4	4	2	2	5	4	4	5	5	4	5	5	4	4	2	2	2	2	2	2	2	2	2	3	2	4	4	5	4
2	3	1	4	1	1	1	2	1	1	2	1	1	2	1	1	2	1	1	2	1	1	2	1	3	3	2	2	4	3	4	3	4	1	1	5	1
2	4	3	2	2	1	5	5	4	4	5	5	4	5	4	5	4	5	4	5	4	5	5	5	2	4	5	5	3	2	2	2	2	2	4	2	4
2	4	1	4	2	2	5	5	5	5	5	5	4	5	4	5	5	5	4	5	4	5	5	5	4	3	5	5	4	2	1	1	4	2	2	2	2
2	2	3	2	2	2	2	3	2	2	3	2	3	3	2	3	3	3	2	3	3	3	2	2	4	4	3	3	4	2	2	2	4	2	3	3	2
2	3	1	4	2	1	1	2	1	1	2	1	3	1	1	3	1	3	1	1	2	2	1	1	5	5	3	3	1	3	1	3	1	1	2	1	1
1	2	2	2	2	2	4	5	5	4	5	5	5	4	5	4	5	4	5	4	5	4	3	3	4	3	3	3	5	3	5	5	5	2	4	2	4
2	1	3	4	2	1	5	5	5	5	5	5	5	5	5	5	5	5	4	4	5	5	5	5	5	4	5	4	5	5	5	5	5	4	5	4	5
2	1	3	2	2	2	5	5	4	5	4	5	4	3	4	3	4	5	5	4	4	5	5	4	3	1	3	3	5	4	5	4	5	4	2	4	2
2	2	3	4	1	2	5	5	5	5	5	5	5	5	5	5	5	5	5	5	5	5	5	5	4	5	4	5	4	5	4	5	4	5	4	5	4
1	4	3	1	1	1	4	3	5	3	3	5	3	5	3	5	3	5	3	5	3	5	5	4	5	4	4	4	3	5	3	3	5	3	3	5	3
1	3	3	4	1	2	5	4	3	2	4	5	5	3	3	3	5	4	2	4	2	4	5	3	4	2	2	2	1	4	1	1	4	4	4	2	5
1	3	2	4	1	1	5	4	5	2	4	4	3	4	3	4	3	4	3	4	3	4	4	3	4	3	4	3	4	3	5	5	2	5	4	4	5
2	3	2	4	1	1	3	4	4	4	5	5	4	5	5	4	4	5	3	2	2	3	3	3	2	1	3	3	5	4	5	4	5	4	2	4	4
1	1	2	4	2	2	5	5	5	5	5	5	5	5	5	5	5	5	5	5	5	5	5	3	5	4	3	3	3	5	3	5	3	5	3	5	3
2	3	3	4	1	1	4	5	5	4	4	4	3	5	4	4	5	4	4	5	4	4	5	3	3	5	4	4	4	5	4	5	2	4	4	2	4
2	3	2	3	1	2	2	1	2	1	1	2	2	1	1	2	2	1	1	2	2	1	1	3	1	2	1	1	2	1	1	2	1	1	2	1	1
2	4	2	3	1	1	3	3	4	3	3	3	3	2	3	3	2	3	3	2	3	3	2	3	4	5	4	4	3	1	2	1	3	2	3	3	2
1	4	2	2	1	2	3	2	2	3	3	2	2	1	3	5	4	2	4	1	1	4	4	3	5	4	5	5	3	2	3	2	4	3	5	5	3
1	2	3	2	1	2	2	4	4	2	2	4	1	1	1	3	3	3	3	4	5	3	5	3	3	4	4	4	5	5	3	5	5	5	4	4	5
2	4	3	4	2	1	5	5	5	5	5	5	5	5	5	5	5	5	5	5	5	5	1	3	2	1	2	2	5	5	5	5	5	2	2	2	2
1	2	3	3	2	2	4	2	2	3	4	3	2	4	4	2	2	2	1	1	1	2	3	3	4	4	4	4	5	3	5	5	5	1	2	2	1
2	4	1	1	2	2	5	5	5	5	5	5	5	5	5	4	4	5	4	5	4	5	5	3	5	4	5	5	4	5	5	4	5	5	4	5	5
1	3	1	3	1	1	2	2	3	3	2	2	4	3	3	3	2	2	3	2	3	2	4	4	3	2	2	2	4	3	4	4	4	3	2	3	3
1	4	3	3	1	2	5	5	5	5	5	5	5	5	5	4	5	4	5	4	5	5	4	5	5	4	5	5	4	5	5	4	5	5	4	5	4
1	4	2	4	1	1	4	4	3	4	3	3	3	3	4	3	4	3	3	1	1	1	1	1	2	2	1	1	3	3	5	3	3	1	1	3	1
2	1	3	2	2	1	5	4	4	5	4	5	5	5	5	5	5	5	3	5	5	5	3	4	3	3	3	3	5	5	5	5	5	5	4	4	5
1	4	3	4	2	1	4	5	4	4	5	4	1	3	3	2	3	4	4	4	3	4	3	4	5	4	5	5	5	5	5	5	5	4	3	4	4
2	4	1	3	2	2	5	5	5	5	5	5	5	5	5	5	5	5	5	5	5	5	5	5	5	5	5	5	5	5	5	5	5	5	5	5	5
2	2	1	3	2	1	4	3	4	3	4	3	3	4	3	4	3	4	5	4	3	4	5	4	5	5	4	4	4	5	4	4	4	4	3	4	3
1	4	2	3	2	1	5	5	5	5	5	5	5	5	5	5	5	5	5	5	3	5	5	5	5	5	5	5	5	5	5	5	5	5	5	5	5
2	3	3	3	1	2	1	2	1	2	1	2	1	2	1	2	1	2	1	2	1	2	2	1	2	1	2	2	1	2	2	1	2	2	1	2	2
1	4	2	3	2	1	4	4	4	4	5	5	4	5	4	5	4	5	4	5	4	5	4	4	5	4	5	4	4	4	4	4	4	5	4	5	4
2	3	1	4	1	1	5	5	5	5	5	3	4	5	3	2	4	5	5	3	5	3	5	5	3	5	3	5	4	4	4	4	2	5	3	5	3
2	3	1	2	1	1	4	3	3	2	4	2	5	5	5	5	5	3	4	4	5	4	4	4	2	4	5	4	5	5	5	5	2	4	3	3	5
1	3	2	4	1	2	2	4	2	5	5	5	5	5	1	5	5	1	4	3	3	4	2	3	1	2	1	2	2	2	3	2	2	5	4	5	2
2	3	1	4	1	1	1	1	1	1	1	1	1	1	2	1	2	1	2	1	2	1	2	1	2	1	1	1	2	1	2	1	2	1	2	2	2
2	4	3	2	1	2	1	2	1	2	1	2	3	4	2	3	2	4	2	2	2	1	5	5	1	2	2	2	3	3	3	3	2	2	1	1	2
2	3	1	4	1	1	5	3	5	3	5	5	5	5	5	5	5	5	3	5	3	5	5	5	5	4	5	4	5	3	5	5	3	5	5	3	5
1	4	2	3	2	2	5	5	5	3	5	3	5	3	5	5	5	4	5	3	3	5	5	3	5	3	5	5	3	5	5	3	5	5	3	5	3
1	3	2	3	1	2	3	3	2	3	2	3	3	4	3	3	4	3	4	3	4	3	4	3	4	3	5	3	1	1	1	1	3	4	3	5	3
1	4	2	3	1	1	1	2	1	2	1	2	2	1	2	2	1	2	2	1	2	2	1	2	2	2	1	2	5	5	5	5	5	3	5	3	5
1	4	2	4	1	2	1	1	1	1	1	1	1	1	1	1	1	1	1	1	1	1	1	1	1	1	1	1	1	1	1	1	1	1	1	1	1
1	4	2	1	1	1	5	3	5	4	3	4	4	5	4	3	4	4	3	3	3	5	3	5	3	4	4	3	4	4	3	4	4	3	4	4	3
1	4	2	3	1	2	5	3	5	5	5	3	5	3	5	5	5	5	3	5	5	3	5	3	5	4	5	4	2	2	2	2	2	1	2	1	2
1	4	4	4	1	1	5	4	5	3	5	3	5	3	5	4	3	4	5	4	5	4	4	3	3	4	4	3	4	4	3	3	3	3	4	3	4
1	2	2	3	1	1	5	5	5	5	5	5	5	3	5	5	5	3	5	5	5	3	5	5	3	5	3	3	5	3	3	5	3	5	3	5	3
1	3	1	3	1	2	4	3	4	4	3	4	5	3	5	3	5	3	4	3	4	3	3	4	3	3	4	3	3	4	3	3	4	4	3	4	4
1	3	2	3	1	1	3	4	5	3	5	3	5	5	5	5	5	3	3	4	5	3	3	3	5	3	3	4	5	5	2	3	2	5	3	5	3
2	3	3	4	1	1	5	5	5	5	5	3	4	3	3	4	4	3	5	5	5	3	3	5	5	5	4	5	5	3	3	4	5	3	3	4	5
1	2	3	4	1	2	5	5	5	5	5	3	4	3	5	3	5	3	5	5	5	3	3	3	5	3	5	5	3	5	5	3	5	5	3	5	3
2	4	2	2	2	1	4	3	3	4	4	5	5	3	5	5	5	3	4	4	3	3	3	4	4	4	3	4	4	4	3	3	2	5	3	5	5
2	4	3	2	2	1	1	2	1	2	1	2	1	2	1	2	1	2	1	2	1	2	2	1	2	1	2	1	2	1	2	1	2	1	2	1	2
2	4	1	4	2	1	5	3	3	5	5	5	5	3	4	4	4	5	5	5	5	3	3	5	5	5	3	3	5	4	4	4	5	4	4	5	4
2	4	3	3	2	2	2	3	3	3	2	2	4	3	5	4	5	3	3	4	3	3	3	2	4	4	3	3	4	5	4	5	4	5	3	3	3
1	3	3	3	2	1	5	3	5	3	5	3	5	3	3	5	5	3	5	5	5	3	5	5	5	5	4	4	5	3	5	5	5	2	3	2	3
1	1	3	3	1	2	3	2	3	3	2	3	4	3	3	3	2	3	3	2	2	3	2	1	1	2	5	5	4	3	3	2	2	3	2	3	2
1	2	3	2	2	1	2	3	3	4	3	4	5	3	5	5	5	3	4	3	4	3	3	4	4	3	4	4	3	4	4	3	4	4	3	4	4
1	4	2	4	2	2	3	4	3	5	5	5	3	3	3	3	2	3	5	4	5	3	4	5	4	4	4	4	3	3	3	2	3	3	4	3	2
1	4	2	4	1	2	2	3	3	2	2	2	2	3	3	4	3	4	4	4	3	3	2	3	4	4	4	4	4	3	4	4	3	5	3	3	5
2	4	3	3	1	1	1	3	1	1	1	3	1	3	1	3	1	3	1	1	3	3	1	1	1	1	5	5	4	3	4	4	4	1	3	1	1
2	2	1	1	2	2	3	2	2	3	2	2	4	3	3	4	4	4	3	2	2	2	2	2	2	2	2	2	4	3	4	4	4	3	5	5	3
1	4	2	1	1	1	1	2	1	2	1	2	1	3	1	1	1	1	2	3	2	3	5	3	2	2	2	2	3	3	3	3	3	1	5	1	5
1	2	2	2	1	2	1	1	1	5	5	5	2	2	3	2	2	2	2	3	3	1	5	3	1	1	1	1	3	3	3	3	2	1	1	1	2
1	4	3	3	2	1	2	1	2	3	3	2	2	2	3	1	2	2	3	2	2	2	3	3	3	3	3	3	5	5	3	3	2	5	1	5	3
2	4	3	4	1	2	1	3	3	1	1	3	1	1	1	1	1	1	1	3	1	3	1	3	1	1	1	1	1	1	1	1	2	1	1	1	1
2	2	3	2	2	1	1	1	3	3	1	1	1	2	3	1	3	3	1	1	1	1	1	3	1	1	3	1	3	1	3	1	3	1	1	3	3
2	3	2	4	1	1	4	3	3	1	3	4	1	1	3	1	1	1	3	4	4	3	1	3	2	4	4	4	2	3	3	3	3	4	3	3	1
2	3	3	3	2	1	1	2	1	2	1	2	1	1	1	1	1	1	2	1	2	2	1	2	1	1	2	2	2	1	2	2	2	1	2	1	2
2	3	1	2	2	2	5	5	5	5	5	5	5	5	5	5	5	5	5	5	5	5	5	5	5	5	5	5	5	5	5	5	5	5	4	5	4
1	4	2	2	2	2	5	4	3	4	2	4	4	5	4	4	5	4	4	2	4	4	4	4	3	3	2	2	4	3	4	4	4	2	1	2	2
1	4	1	4	2	2	2	1	2	2	1	2	1	1	2	1	2	1	3	1	3	1	1	2	2	2	2	2	5	2	4	2	4	1	2	2	2
1	4	2	3	2	2	5	3	5	3	3	5	5	3	5	3	5	3	5	3	5	3	5	5	3	5	3	5	3	5	3	5	3	5	3	5	3
1	4	3	4	2	1	5	5	3	5	5	5	5	5	5	5	5	5	5	5	5	5	3	5	5	5	5	5	5	5	5	5	5	5	5	5	5
1	4	3	4	2	2	4	3	3	3	4	5	3	4	3	4	3	4	3	4	3	4	4	3	3	4	3	3	4	3	3	4	3	4	3	3	3
1	3	3	4	1	2	5	5	3	5	5	5	5	3	5	5	3	5	5	3	5	5	3	4	3	4	3	3	4	4	3	4	3	3	4	3	4
1	1	3	3	1	1	4	3	4	3	4	5	3	4	3	3	4	3	3	4	3	3	4	3	5	4	5	5	2	2	4	2	2	4	3	4	3
1	2	3	1	1	1	2	3	2	3	4	5	3	2	3	3	2	3	3	2	3	3	2	2	4	4	4	4	4	4	2	3	4	5	3	5	3
2	4	1	4	1	2	4	5	4	5	4	5	5	4	5	5	4	5	4	5	4	5	4	5	5	4	5	5	3	3	3	3	3	4	2	4	2
2	4	3	4	1	1	5	4	4	3	4	4	4	3	4	4	3	4	4	3	4	4	3	4	4	3	4	4	3	4	4	3	4	4	3	4	4
1	4	1	4	1	2	5	5	5	5	5	5	5	5	5	5	5	5	5	5	5	5	1	1	5	4	5	5	5	5	4	5	5	5	5	5	5
2	1	4	4	1	2	4	3	3	2	5	5	4	3	3	4	3	3	4	3	3	4	2	2	5	5	5	5	4	3	4	4	3	4	3	3	5
1	2	1	3	1	2	4	5	3	4	5	5	5	4	5	5	4	5	5	4	5	4	1	1	5	4	5	5	4	3	2	3	4	5	4	5	5
2	4	2	3	1	2	3	4	3	4	4	5	3	4	4	3	4	4	3	4	4	3	2	2	3	1	2	3	3	3	3	3	3	3	4	3	4
2	3	2	2	1	1	5	4	5	4	4	5	2	1	3	2	1	1	5	5	5	5	5	5	5	5	5	5	3	3	2	2	3	2	4	2	4
1	1	2	2	2	2	5	5	5	5	5	5	3	4	3	2	2	1	1	1	2	1	5	5	3	2	1	3	3	2	2	3	3	5	5	5	5
2	3	2	1	1	1	5	4	4	3	5	5	3	2	2	2	2	1	3	3	3	1	5	5	5	5	5	5	4	4	2	3	4	2	4	4	3
1	3	2	3	1	2	5	5	5	5	5	5	5	5	5	5	5	5	5	5	5	5	2	2	3	3	3	3	2	2	2	3	4	2	2	2	2
2	3	3	4	2	2	1	2	1	5	5	5	1	2	2	3	1	1	5	5	5	5	5	5	1	1	1	1	1	4	2	4	4	1	5	1	2
1	3	2	2	2	2	4	3	3	4	3	4	5	5	1	2	2	1	2	2	3	2	5	4	5	4	5	5	5	2	2	4	5	4	3	3	4
1	2	1	3	2	2	4	5	3	3	5	4	5	5	3	5	5	3	3	3	3	1	5	5	5	5	5	5	4	3	3	3	3	4	2	3	3
1	3	4	3	1	1	1	1	1	1	1	1	1	1	1	1	1	1	1	1	1	1	1	1	1	1	1	1	1	1	1	1	1	1	1	1	1
1	2	2	4	1	2	5	5	4	5	5	5	5	4	5	5	4	5	5	4	5	5	4	4	5	5	5	5	2	1	2	1	2	2	2	4	2
1	3	2	2	2	1	5	5	5	5	5	5	5	5	5	2	5	2	3	1	3	1	5	4	5	5	5	5	5	5	5	5	5	2	2	2	2
1	4	3	4	2	1	4	3	4	4	3	4	1	1	2	1	1	1	1	1	2	2	4	3	5	4	5	5	3	3	3	3	3	2	3	2	3
1	4	3	3	2	2	5	5	5	5	5	5	5	5	5	5	5	5	5	5	5	5	1	1	5	5	5	5	5	5	5	5	5	5	5	5	5
1	2	1	3	2	2	3	5	5	4	5	5	3	3	2	3	3	2	4	4	4	4	4	4	4	5	4	4	5	5	5	3	5	5	5	3	5
1	4	3	2	1	1	4	3	2	4	1	4	3	3	1	1	1	1	3	4	3	3	2	3	3	2	2	3	5	5	5	3	5	4	3	5	4
2	4	2	4	2	2	5	3	5	5	5	5	4	4	4	4	4	4	1	3	1	1	5	5	5	5	5	5	2	2	2	3	2	4	5	4	4
2	2	2	3	2	1	5	3	5	4	3	4	2	3	4	2	5	2	1	2	2	1	5	4	5	1	2	5	4	4	4	3	4	2	3	2	4
2	3	2	4	1	2	1	1	1	1	1	1	1	3	1	1	1	1	1	1	1	1	1	5	1	1	1	1	1	1	1	1	1	2	1	2	2
2	3	2	2	2	1	5	3	4	5	5	4	1	3	1	2	3	2	5	5	5	5	4	4	1	5	5	1	4	2	4	4	4	5	3	5	3
2	4	4	4	1	2	5	5	5	5	5	5	1	2	1	1	2	1	5	5	5	5	5	5	2	5	5	2	4	2	4	4	4	2	2	2	2
2	2	2	1	2	1	5	3	5	3	4	5	5	5	5	5	5	5	2	3	2	2	4	5	3	2	2	3	5	2	4	4	5	3	5	3	5
2	4	3	2	1	2	5	5	3	5	3	3	5	5	5	5	5	5	3	3	1	1	5	5	4	1	1	4	2	2	2	2	5	2	2	3	2
1	3	3	3	2	1	4	3	4	4	3	4	2	3	2	3	2	2	3	3	2	1	4	4	2	5	2	2	4	2	2	4	5	4	3	4	4
1	1	1	4	1	1	5	5	5	5	5	5	1	3	1	3	1	3	1	1	1	1	3	5	1	1	1	1	4	4	4	2	2	2	2	2	2
1	3	3	4	1	2	4	4	5	4	5	3	2	3	2	2	3	2	3	3	3	3	3	3	3	1	3	3	5	5	5	3	5	4	4	2	4
1	3	3	3	2	1	4	5	4	5	4	5	4	5	4	5	4	5	4	5	5	4	3	3	5	3	4	5	5	5	3	5	5	1	5	1	4
1	3	3	4	2	2	5	4	3	4	4	3	3	3	3	3	3	3	3	3	3	1	3	3	3	1	3	3	2	3	3	3	3	2	4	3	4
1	3	4	3	2	2	5	5	5	5	5	3	5	4	5	5	5	4	1	1	3	3	3	3	1	4	1	1	4	4	2	4	4	2	2	2	2
1	2	2	3	2	1	5	5	4	2	1	2	1	2	3	2	2	3	3	2	3	1	3	3	1	1	1	1	2	1	3	2	2	2	2	4	5
1	3	2	4	1	2	1	1	3	1	3	1	1	1	1	1	1	3	1	1	3	3	3	3	3	3	3	3	3	3	4	3	3	1	1	1	2
1	2	2	2	1	1	2	1	1	3	4	5	1	1	2	1	1	3	2	2	3	2	1	5	3	2	3	1	5	5	5	3	5	5	1	1	3
2	3	2	4	1	2	4	5	3	3	2	3	1	1	3	3	1	3	1	2	3	1	3	3	1	1	1	2	2	4	2	3	2	4	2	3	3
2	4	2	4	1	1	2	1	2	5	5	3	1	1	1	3	2	1	3	3	3	3	3	3	2	3	2	3	3	3	2	3	2	5	1	5	2
2	4	2	4	1	2	2	1	2	3	4	3	2	1	3	3	2	3	2	2	1	3	3	3	3	2	3	2	2	3	2	2	2	5	1	5	3
2	2	1	3	1	2	1	1	1	4	4	3	1	1	1	1	1	3	2	2	2	2	3	3	3	3	2	3	4	2	2	4	4	1	1	1	4
1	4	1	1	1	2	2	5	3	2	1	3	2	1	4	3	2	3	5	2	2	5	5	3	4	4	3	1	3	2	2	3	3	5	2	3	5
1	4	1	3	2	2	3	4	3	4	2	3	3	1	1	2	2	3	3	3	3	3	5	3	1	1	1	2	3	2	2	3	3	5	1	5	1
1	2	2	3	2	2	5	5	2	5	5	4	4	1	3	4	5	3	2	2	2	2	4	4	2	2	2	2	5	2	5	4	5	2	2	5	2
1	3	1	4	2	2	1	1	1	3	4	3	3	2	3	2	4	3	2	2	1	3	5	3	1	1	2	4	4	4	2	2	4	3	4	3	3
1	3	1	4	2	2	4	5	4	3	4	2	4	3	4	4	3	4	4	3	4	4	3	2	2	1	4	2	4	2	2	2	2	4	2	4	3
1	3	2	4	1	1	4	2	3	2	3	2	4	1	3	3	2	3	5	4	3	2	5	2	3	2	2	2	4	2	4	2	2	4	5	3	5
1	2	2	2	2	2	5	5	3	4	4	5	2	1	2	3	2	4	1	2	3	2	4	5	2	3	2	2	5	5	2	5	2	2	2	3	4
1	3	2	3	1	2	3	4	3	4	4	3	2	4	3	4	3	4	3	3	3	4	5	3	4	3	2	2	3	2	2	2	3	3	4	3	4
1	2	2	3	2	2	5	5	1	1	1	5	1	1	3	2	2	1	1	2	1	2	5	5	3	1	2	1	1	3	3	1	1	4	5	4	5
2	3	1	2	1	2	3	5	5	4	3	5	3	2	3	2	2	3	2	1	3	2	5	5	3	2	1	2	5	5	5	2	4	3	2	2	4
2	4	1	4	2	2	2	5	3	1	3	3	1	1	1	1	1	1	3	1	3	1	5	4	3	3	2	5	4	2	2	3	1	5	2	3	1
1	4	1	4	1	1	2	3	4	3	3	1	3	1	1	2	3	1	2	2	3	2	2	3	3	2	5	5	2	2	2	2	4	2	2	2	2
2	2	2	3	2	2	2	1	3	2	3	2	4	1	3	5	3	3	4	5	5	4	5	4	3	2	5	2	1	2	2	3	5	5	1	3	5
1	4	1	4	1	1	2	4	4	2	3	1	4	3	2	3	3	5	3	1	1	1	1	3	3	2	2	1	4	4	4	5	5	5	4	4	5
2	4	1	2	2	2	5	5	5	5	5	3	4	5	3	4	3	4	1	1	1	1	1	1	3	4	1	5	4	2	2	5	2	2	2	2	2
2	2	2	3	1	2	1	2	3	3	2	1	4	2	2	4	3	5	1	3	2	3	1	1	2	2	5	1	4	4	4	4	4	4	2	4	2
1	3	1	3	2	2	2	1	2	1	2	1	2	1	2	1	2	1	2	1	2	1	3	4	3	2	1	2	5	2	2	2	2	2	2	3	2
2	3	2	4	1	1	4	2	4	3	2	4	5	4	3	3	4	5	3	3	2	3	4	5	1	2	1	2	2	2	2	2	1	4	5	4	3
1	3	1	4	2	2	5	5	3	5	3	3	1	1	3	1	1	3	2	3	4	4	4	3	3	2	3	1	2	3	2	2	3	2	2	3	2
2	2	3	4	1	2	4	4	3	2	2	3	2	4	2	3	4	2	4	4	5	5	4	4	2	1	1	2	2	2	2	2	2	4	4	3	5
1	4	3	3	2	1	5	4	4	4	3	5	1	1	3	1	1	3	3	4	4	4	5	5	1	2	4	5	2	2	2	2	5	2	4	4	4
1	4	3	4	1	1	3	5	3	4	5	5	2	2	3	4	4	3	3	2	1	1	5	5	2	3	2	2	3	2	2	3	2	2	3	2	2
1	4	3	2	1	1	5	5	5	5	5	5	5	5	5	5	4	5	5	5	5	5	5	5	5	5	5	5	4	5	5	5	5	5	4	5	5
1	4	2	3	1	2	4	3	4	5	4	3	4	5	4	5	4	5	4	5	4	5	3	5	5	4	5	4	5	4	5	4	5	4	5	4	5
1	3	2	3	1	2	5	5	5	5	5	3	4	5	4	5	4	5	4	5	4	5	5	5	5	4	5	4	5	4	5	4	5	4	5	4	5
1	3	2	3	2	1	5	4	5	3	3	3	5	3	5	3	5	3	5	3	5	3	3	4	2	5	5	1	3	2	3	4	3	2	4	2	3
1	2	3	3	2	2	4	4	5	4	3	5	5	4	5	4	5	3	4	5	4	5	3	5	4	5	4	5	4	5	4	5	4	5	4	5	4
1	1	1	3	1	1	5	5	5	5	5	3	4	5	4	5	4	5	4	5	4	5	3	5	5	4	5	5	4	5	5	4	5	5	4	5	5
1	4	3	3	2	2	3	4	2	2	4	5	4	5	5	5	4	5	4	3	4	5	3	5	4	3	4	3	4	3	4	3	4	3	4	5	5
1	4	1	3	1	1	3	4	1	3	3	4	4	5	4	5	4	5	4	5	4	5	3	1	2	1	5	4	1	1	1	1	5	3	4	1	3
2	2	2	1	2	2	5	5	5	5	5	3	4	5	5	5	4	5	4	5	4	5	3	4	1	4	2	3	3	4	4	2	2	2	2	2	2
2	3	2	3	2	1	5	5	5	5	5	5	4	5	4	5	4	5	4	5	4	5	3	3	3	3	1	3	4	2	2	3	4	2	2	2	2
2	3	2	1	1	2	4	3	4	5	4	3	4	5	4	5	4	5	4	5	4	5	3	5	2	3	2	1	4	2	2	4	5	4	3	4	2
2	2	1	3	2	2	1	1	1	1	1	1	5	4	5	4	5	4	5	4	5	4	4	5	5	4	5	5	4	5	5	4	5	5	4	5	5
2	3	2	1	1	1	5	4	5	3	3	3	2	3	2	1	2	3	3	3	1	1	3	4	2	2	1	2	3	2	4	3	4	2	4	2	3
2	2	2	2	1	2	4	4	5	3	3	5	1	1	1	1	1	1	1	1	1	1	1	1	1	1	1	1	1	1	1	1	1	1	1	1	1
2	3	2	3	1	2	5	5	3	5	5	3	1	2	1	3	2	1	2	1	2	1	1	2	5	5	5	5	2	2	2	2	2	3	4	3	4
1	4	4	3	2	2	3	4	2	2	4	5	4	4	5	4	3	5	1	5	5	5	5	5	5	5	5	4	4	2	3	4	5	3	4	5	5
1	3	2	2	2	2	3	4	1	3	4	4	5	5	5	5	5	3	3	4	4	4	4	4	4	4	4	4	4	2	5	4	5	3	4	1	3
1	2	4	3	1	2	4	4	4	5	5	5	3	4	2	2	4	5	5	5	5	4	5	4	4	4	4	5	4	2	4	4	4	4	4	4	2
1	4	1	2	2	1	5	5	5	5	5	5	2	1	2	1	2	1	2	1	2	1	1	2	5	5	5	3	5	5	2	5	5	2	2	2	2
1	4	1	1	1	2	4	5	4	5	3	2	2	1	2	1	2	1	2	1	2	1	1	2	3	3	3	5	4	2	2	4	4	4	2	4	2
1	2	2	3	1	2	5	4	3	4	4	5	2	1	2	1	2	1	2	1	2	1	1	2	5	5	5	3	4	2	1	4	4	2	4	3	4
1	3	1	2	1	2	3	5	5	5	5	3	2	1	2	1	2	1	2	1	2	1	1	2	2	1	1	2	1	2	1	1	1	3	2	2	2
1	3	2	3	2	2	5	5	5	5	5	5	5	4	3	4	4	5	3	5	5	3	5	5	5	5	5	5	5	5	5	5	5	5	5	5	5
1	3	2	3	2	1	3	5	5	4	3	5	3	4	5	4	4	3	4	5	5	3	5	5	5	5	5	5	5	5	5	5	5	5	5	5	5
2	2	2	2	1	1	2	1	3	1	3	1	5	5	5	5	5	5	3	5	5	5	5	4	4	4	4	3	4	3	4	3	4	3	4	3	4
2	4	2	2	1	2	2	3	4	3	3	3	3	5	5	4	3	5	4	4	3	3	2	3	3	3	3	4	4	4	1	4	4	5	3	4	3
2	4	3	3	1	2	2	1	2	2	3	4	4	5	4	5	4	5	4	5	4	5	5	4	4	4	4	5	3	5	1	3	5	5	1	5	5
2	4	3	3	2	2	2	4	4	2	3	3	2	3	4	3	3	3	3	5	5	3	1	3	5	5	5	3	3	3	4	3	2	5	4	4	5
1	4	1	1	2	1	5	5	5	5	5	3	5	5	4	5	4	5	5	5	5	5	3	5	3	3	3	4	3	3	3	3	2	2	3	3	2
1	3	2	3	1	2	1	2	2	3	2	3	2	4	4	2	3	3	5	3	4	3	1	1	4	4	4	3	5	5	2	5	2	5	2	5	2
1	1	2	3	1	2	5	5	5	5	5	3	5	5	5	5	5	3	3	3	5	2	3	2	4	3	4	2	5	5	5	3	2	5	5	3	5
1	2	1	3	1	2	4	2	4	3	2	3	4	3	4	4	3	4	3	3	4	3	4	5	3	2	3	2	3	2	3	3	5	4	5	4	3
1	1	1	3	1	1	5	5	5	5	5	3	5	5	5	5	5	3	4	3	2	2	5	5	4	2	5	4	4	2	4	4	5	2	2	2	2
1	3	2	1	1	2	4	4	3	2	2	1	2	3	1	1	2	2	2	3	1	1	4	4	4	4	4	2	3	3	2	3	2	4	4	3	5
1	3	2	2	2	1	5	4	4	4	3	3	5	5	5	5	5	3	5	5	5	5	5	5	2	2	5	2	3	3	3	2	2	2	4	4	4
1	2	3	3	2	1	3	5	3	4	5	5	4	4	3	2	2	1	3	4	3	3	5	5	5	2	5	2	1	1	1	2	2	3	2	3	4
1	3	2	3	2	1	5	5	5	5	5	3	5	4	4	4	3	3	3	3	3	3	5	5	4	2	4	2	4	3	2	4	3	3	4	3	4
2	2	3	2	2	1	4	3	4	5	4	3	3	5	3	4	5	5	4	5	4	5	3	3	4	2	4	1	5	4	5	5	4	4	3	4	2
2	3	2	3	2	2	4	2	4	2	3	4	5	5	5	5	5	3	5	3	5	3	5	4	5	1	3	2	4	4	1	4	4	4	5	4	5
1	4	3	3	1	1	5	4	3	4	4	3	4	3	4	5	4	3	5	4	3	4	4	5	4	2	4	5	3	3	1	3	3	2	4	3	4
2	1	2	1	1	2	3	4	5	4	4	3	4	2	4	2	3	4	3	3	4	4	5	3	4	5	3	5	5	5	2	5	5	3	4	2	4
1	3	3	3	1	1	5	5	5	5	5	1	2	1	2	2	1	2	1	2	1	2	5	1	1	5	1	2	4	4	4	4	4	2	2	2	2
2	4	3	3	1	2	3	5	5	4	3	3	3	2	1	2	2	3	2	1	5	2	5	5	1	2	3	1	2	2	5	2	2	3	2	2	4
2	4	2	3	1	1	2	1	3	1	3	3	1	1	1	1	1	3	3	1	1	3	5	4	2	1	2	5	3	4	3	4	3	5	1	3	1
1	2	1	1	1	2	2	3	4	2	3	2	3	1	1	2	3	3	2	2	2	2	2	3	3	5	3	1	4	4	4	4	4	2	3	2	3
2	3	2	3	1	1	2	1	2	2	3	3	4	5	3	5	3	3	3	5	5	4	5	4	1	1	2	1	2	2	2	2	2	3	4	3	4
1	3	2	2	2	1	1	4	4	1	3	3	4	3	2	3	3	3	3	1	1	1	1	3	2	1	1	3	5	5	3	5	5	1	4	4	1
2	3	2	3	2	2	5	5	5	5	5	3	4	5	4	4	3	3	1	3	4	3	3	3	3	3	3	1	3	5	3	5	3	2	2	2	2
1	2	2	1	2	1	1	2	2	3	2	3	4	2	2	4	3	3	3	3	4	3	1	1	5	1	2	3	2	2	3	3	2	1	5	5	3
1	4	2	2	2	2	1	1	1	5	5	1	1	1	1	1	1	3	1	3	1	1	3	4	3	3	2	4	3	3	3	3	3	1	1	1	2
1	4	1	3	1	1	1	3	1	3	1	3	5	4	4	3	4	3	1	3	1	1	1	3	3	4	3	5	2	2	2	2	2	2	3	2	3
1	4	2	3	1	1	5	5	5	5	5	5	1	1	1	1	1	1	1	1	1	1	5	5	5	5	5	2	1	1	1	1	1	2	2	2	2
1	4	3	2	1	1	5	5	5	2	2	1	2	4	2	3	4	3	5	5	5	5	5	5	4	2	2	1	5	5	5	5	5	2	2	2	5
1	3	3	3	1	2	5	3	3	4	3	3	1	1	1	1	1	1	1	3	3	5	5	5	1	1	1	1	1	1	1	1	1	1	1	1	1
1	4	1	1	2	1	1	1	1	1	1	1	2	2	3	4	4	5	1	1	1	1	1	1	1	1	1	1	1	1	4	1	1	1	1	1	1
1	4	3	3	2	2	1	2	1	1	3	2	1	2	2	2	3	3	3	1	2	1	3	2	2	1	2	1	1	2	1	1	2	1	2	1	1
1	3	3	1	1	2	1	1	1	3	1	3	1	1	1	1	1	1	3	1	1	1	1	1	1	1	1	2	1	1	1	1	1	1	1	1	3
1	4	3	2	2	1	2	2	2	3	1	1	2	1	2	3	2	2	3	2	2	2	1	1	2	2	2	1	1	2	2	1	2	2	3	2	3
1	4	3	3	1	2	4	3	1	3	1	4	1	1	1	1	1	1	3	4	3	1	4	3	2	1	2	1	1	2	1	2	2	1	2	1	1
2	2	2	3	2	1	1	1	1	1	1	1	1	2	1	2	1	3	1	1	1	1	1	1	1	1	1	2	1	2	1	1	2	1	1	1	1
2	4	1	2	1	2	4	4	4	5	4	5	1	2	3	2	2	2	3	2	3	2	5	4	2	2	2	3	1	2	2	1	2	1	2	1	2
2	3	2	3	2	2	4	3	3	4	3	4	1	1	1	1	1	1	1	1	1	1	3	3	3	3	3	2	3	3	2	3	2	4	3	3	4
2	3	1	3	1	1	5	5	4	4	5	4	2	4	3	2	4	1	5	5	5	4	4	1	1	1	1	1	3	3	3	2	2	2	2	4	4
2	3	3	3	2	2	5	5	5	5	5	5	5	4	3	2	4	3	5	5	5	5	5	1	5	5	5	4	5	3	5	5	5	2	2	2	2
2	3	1	3	1	2	2	2	2	5	5	2	1	1	1	1	1	1	2	2	2	2	2	4	1	1	1	1	1	1	1	1	1	1	1	1	1
2	4	2	3	2	2	1	1	1	1	1	1	1	1	1	1	1	1	1	1	1	1	1	1	1	1	1	1	1	1	1	1	1	1	1	1	1
1	3	1	3	1	1	3	3	3	1	1	3	4	3	4	5	3	4	3	3	3	3	1	1	3	2	3	3	3	3	3	3	2	3	3	3	1
1	4	2	3	1	1	1	1	1	3	1	3	5	5	5	5	5	5	5	5	5	5	1	1	1	2	1	1	3	3	3	3	2	1	1	1	3
1	4	1	3	2	1	3	3	1	1	3	2	2	3	2	3	2	3	2	3	2	3	3	1	3	4	3	3	1	2	1	2	1	3	3	1	1
1	2	2	2	1	1	5	5	4	3	5	3	5	4	5	4	5	4	5	5	5	4	4	3	5	4	5	4	5	4	5	4	5	4	5	4	5
1	4	1	3	2	1	2	2	2	4	3	4	1	1	1	1	1	3	3	2	2	2	2	3	3	2	2	2	2	1	1	2	1	3	2	2	3
1	4	3	3	1	1	3	2	3	2	5	5	5	4	3	3	4	5	3	3	2	3	3	2	3	2	3	3	3	3	1	3	3	3	5	3	5
1	2	1	1	1	1	3	4	3	3	2	4	1	1	3	1	1	3	2	3	4	4	3	3	3	4	3	3	3	3	1	3	3	3	4	3	3
1	3	3	3	1	1	4	5	5	5	4	3	2	4	2	3	4	2	4	4	5	5	5	3	4	5	4	4	2	1	2	1	2	4	2	2	2
1	3	3	2	1	1	4	4	4	3	4	3	3	3	3	3	3	3	3	4	4	4	3	2	3	4	3	3	3	4	2	4	4	4	4	4	3
2	3	3	3	1	1	2	3	3	2	3	2	3	3	4	3	3	4	3	2	3	3	3	3	3	4	3	4	3	4	3	4	3	4	3	4	3
2	3	3	3	2	2	3	3	4	4	4	3	3	4	3	3	4	3	3	3	3	3	3	1	3	3	3	3	3	3	3	3	3	3	3	2	2
2	4	2	1	1	1	3	3	2	3	2	3	3	3	3	3	3	3	3	3	3	2	3	2	3	3	2	2	4	4	2	4	4	3	3	5	3
2	4	3	3	2	2	3	3	2	3	2	3	4	3	3	4	3	4	3	3	3	3	3	2	3	3	3	3	3	3	3	3	3	3	3	3	3
1	4	2	3	1	2	3	3	3	3	3	3	3	3	3	3	3	3	3	3	3	3	3	1	3	3	3	3	5	5	3	3	5	3	3	3	3
1	4	1	3	2	2	2	1	2	1	2	1	3	2	3	2	3	3	2	2	3	2	2	1	3	2	3	3	2	3	2	3	2	3	2	3	2
1	4	2	3	2	2	2	3	3	2	3	3	3	3	3	3	3	3	2	2	3	3	2	3	1	2	1	2	1	2	1	2	1	2	1	2	1
1	2	1	3	2	1	1	3	1	2	3	2	1	1	1	1	1	1	1	1	3	1	1	2	1	2	1	2	1	2	2	2	1	2	1	1	1
1	3	2	4	2	1	1	3	1	1	2	3	1	2	3	2	4	2	2	1	3	1	3	3	3	2	3	3	5	3	3	5	3	1	5	1	1
1	3	1	2	1	1	2	2	2	1	1	2	2	1	2	1	2	2	2	2	2	2	2	3	2	2	2	2	4	5	2	4	5	2	1	1	2
1	3	3	4	1	1	2	3	2	2	1	3	1	1	3	1	1	1	3	2	3	2	1	3	1	1	2	2	2	2	2	1	1	1	2	1	2
1	2	3	3	1	1	1	3	2	3	2	1	1	1	3	1	1	1	1	1	3	2	3	3	2	1	1	1	2	1	1	3	1	2	1	2	1
1	4	1	3	2	2	3	3	1	1	1	3	2	3	3	3	2	1	3	3	3	3	3	2	3	3	3	3	2	3	1	3	2	3	3	1	1
2	4	2	3	1	2	3	2	3	3	3	3	1	1	3	1	1	1	1	1	1	3	2	2	1	4	5	5	2	2	3	1	3	3	5	3	3
2	4	2	1	2	1	1	2	2	1	2	1	2	3	2	3	2	1	2	2	3	2	1	1	1	1	1	1	2	2	3	2	2	1	2	1	1
1	4	2	4	1	1	4	5	5	4	4	5	4	3	4	3	2	1	3	3	3	3	5	1	2	2	2	2	2	3	3	3	3	4	2	2	4
2	3	2	4	2	1	3	4	4	3	4	3	3	4	3	4	3	4	3	3	3	2	3	5	2	3	2	2	2	3	3	3	2	2	1	2	3
1	4	1	4	2	2	5	5	5	5	5	5	4	3	4	3	4	3	4	3	4	2	5	1	4	3	4	4	4	3	4	4	3	4	4	3	4
2	3	3	4	2	2	5	1	5	5	1	1	2	3	2	1	2	3	5	3	5	2	5	2	2	2	1	1	2	2	2	2	2	2	1	2	2
2	2	3	1	1	2	3	5	3	5	3	5	1	1	1	1	1	3	2	3	3	1	3	2	1	1	1	1	4	4	3	4	4	3	2	3	2
1	4	1	4	2	2	3	1	3	3	1	1	1	2	1	3	3	3	3	1	1	1	3	1	1	2	1	1	3	2	3	3	4	3	1	3	3
2	4	1	3	1	2	2	1	2	1	1	2	2	2	1	2	3	1	1	1	1	1	2	4	2	1	1	2	1	1	2	1	1	2	1	1	2
1	4	3	3	1	1	2	3	4	2	2	1	1	1	1	1	1	3	3	1	1	3	2	4	2	2	2	2	2	1	2	1	2	1	2	1	2
2	3	2	2	1	1	5	4	4	5	5	1	3	2	4	4	2	1	5	4	5	4	1	3	1	2	2	2	1	1	2	1	1	2	4	4	2
1	3	1	4	1	1	3	2	3	3	3	2	3	2	5	3	2	2	3	1	1	1	3	3	4	3	1	3	1	1	3	3	1	1	1	1	1
1	3	2	4	1	1	4	2	4	2	2	4	1	1	1	1	1	3	3	1	1	1	1	2	2	3	2	3	5	5	2	5	5	4	5	4	5
1	2	3	4	2	1	5	1	1	5	1	5	1	1	1	1	1	1	2	3	3	3	1	1	3	3	3	3	3	1	2	3	3	2	1	1	2
1	4	1	1	1	1	4	3	4	4	3	4	2	3	2	1	2	3	3	2	3	3	5	4	2	3	3	3	4	3	3	3	4	4	3	4	4
1	4	1	2	1	1	3	5	3	5	3	3	4	3	3	4	3	4	3	5	3	5	3	5	3	3	3	3	3	3	3	3	3	3	3	3	3
1	4	3	3	1	1	3	4	3	3	4	3	3	4	3	5	4	3	3	4	3	5	4	3	4	3	3	4	3	3	4	3	3	4	3	3	4
1	4	2	3	1	2	3	3	3	3	3	3	3	3	3	3	3	3	3	3	3	3	3	3	3	3	3	3	3	3	3	3	3	3	3	3	3
1	3	2	2	2	2	3	4	3	5	5	3	3	5	3	3	5	5	3	4	5	3	4	3	3	3	3	3	3	3	3	3	3	3	3	3	3
1	4	2	2	2	1	3	3	3	3	3	3	3	3	3	3	3	3	3	3	3	3	3	3	4	3	3	4	3	3	4	3	3	4	3	3	4
1	3	3	1	2	2	3	3	3	3	5	3	3	5	5	3	3	5	5	3	3	5	5	5	3	3	5	5	3	3	3	3	3	3	3	3	3
2	2	2	3	2	1	5	3	3	5	5	3	3	5	5	3	3	5	5	3	3	5	5	5	3	3	5	5	3	3	5	5	3	3	5	5	3
2	4	1	1	1	2	3	1	1	3	1	1	1	1	1	1	1	3	3	2	2	3	1	3	1	1	2	1	3	3	3	3	3	3	1	1	3
2	4	2	2	2	2	5	5	5	5	5	5	2	1	2	1	3	3	1	1	1	1	5	5	5	4	5	4	5	4	5	4	5	4	5	4	5
2	4	1	4	2	1	4	2	3	4	2	5	2	3	2	2	2	3	2	2	2	1	4	4	2	3	2	3	2	4	2	4	3	4	5	3	4
2	3	1	3	2	2	1	2	3	4	2	3	1	1	1	1	1	1	2	2	3	3	4	4	3	5	2	5	2	4	4	3	3	1	5	3	4
2	3	3	3	1	1	1	3	1	3	1	3	4	3	2	4	1	1	3	1	4	4	1	3	3	4	3	4	1	3	3	4	4	1	3	1	3
2	3	2	2	1	2	5	3	5	5	3	5	4	3	2	4	3	3	1	1	1	1	5	5	4	3	4	3	3	4	3	4	3	2	3	2	2
1	2	2	2	2	1	2	3	2	1	3	2	4	4	4	4	4	4	3	4	4	4	2	2	4	4	3	4	2	1	2	1	2	5	3	5	1
1	4	2	1	1	1	5	5	5	5	5	5	5	5	5	5	5	5	5	5	5	5	5	5	5	5	5	5	5	5	5	5	5	5	5	5	5
1	4	1	3	1	1	4	5	5	5	5	5	3	4	5	3	4	3	1	1	1	1	3	3	3	3	3	3	3	3	3	3	3	4	2	2	2
1	4	3	4	1	1	5	5	5	5	5	5	5	5	5	5	5	5	1	1	1	1	5	5	5	5	5	5	5	5	5	5	5	2	2	2	2
1	4	1	4	1	1	5	5	4	5	5	5	1	1	3	3	3	3	3	3	3	3	3	3	3	3	3	3	1	1	1	3	3	2	2	4	2
1	4	3	1	1	1	5	5	5	5	5	5	5	5	5	5	5	5	1	1	1	1	5	5	5	5	5	5	5	5	5	5	5	2	2	2	2
1	3	1	3	2	1	4	3	5	3	3	5	1	2	1	1	1	3	4	4	2	2	5	4	3	3	2	3	3	3	1	4	3	4	3	2	3
1	2	1	4	2	1	5	4	3	2	4	5	3	5	3	5	3	5	5	5	2	2	5	3	2	2	2	2	4	2	1	3	1	2	4	3	5
1	4	3	2	2	1	5	4	5	2	4	4	3	1	3	3	1	4	2	2	2	3	4	3	1	1	1	1	1	2	2	2	2	2	4	2	5
2	4	3	4	2	2	3	4	4	4	5	4	2	3	4	2	1	3	3	3	3	2	3	3	3	3	3	3	2	1	2	2	3	3	4	4	4
2	2	1	1	2	2	3	3	3	5	5	5	2	1	4	2	2	2	5	5	5	5	3	3	1	1	1	1	1	1	1	1	1	1	1	1	1
2	3	3	4	2	2	4	5	5	4	4	4	2	2	2	1	2	2	4	4	3	2	5	3	1	2	5	2	2	2	2	1	1	4	2	2	4
2	3	2	2	2	2	2	1	3	1	1	2	1	1	1	1	1	1	5	4	5	4	1	3	1	1	1	1	1	1	1	1	1	1	1	1	1
2	3	2	3	1	2	2	3	4	3	3	3	1	1	2	2	2	1	2	2	2	4	2	3	3	3	3	3	3	3	3	3	2	5	3	4	3
1	2	2	3	1	2	1	2	2	3	3	4	1	3	1	1	2	2	3	3	4	3	4	3	1	2	2	2	1	2	1	2	1	1	5	5	3
1	4	2	2	1	2	2	4	4	2	3	3	3	4	3	3	3	3	4	3	3	4	5	3	4	5	4	5	4	5	4	5	4	5	4	4	5
1	4	3	2	1	1	5	5	5	5	5	5	2	2	3	3	4	3	5	5	5	3	5	3	2	1	2	1	1	2	2	1	2	2	2	2	2
1	4	3	4	1	1	4	2	2	3	4	4	4	4	2	3	3	4	2	1	2	2	3	3	3	3	4	3	4	4	3	3	4	4	5	5	3
1	4	1	3	2	1	5	5	5	5	5	5	5	5	5	5	5	5	5	5	3	3	5	3	5	5	5	5	4	4	3	3	5	5	5	5	5
1	3	1	4	1	1	4	2	3	3	2	3	2	2	3	4	4	4	2	3	2	2	4	4	2	2	3	2	3	1	3	2	4	4	5	3	3
2	3	2	4	2	1	5	5	5	5	5	5	5	5	5	5	5	5	5	5	5	5	5	5	5	5	5	5	5	3	5	5	5	5	5	5	5
1	4	1	4	1	1	4	4	3	2	3	3	2	3	3	2	3	2	3	3	3	4	3	3	2	2	3	2	2	3	3	4	3	4	4	3	5
2	3	3	1	2	1	5	4	4	5	4	4	5	5	5	5	5	5	4	3	4	4	3	4	4	5	4	5	5	4	4	3	4	2	4	4	2
2	2	1	3	1	1	4	5	4	4	5	3	4	3	2	3	3	4	5	3	5	4	3	4	4	4	3	4	4	5	3	4	5	4	5	4	5
1	4	2	4	1	1	5	5	5	5	5	5	4	4	5	4	4	3	5	5	5	5	5	5	5	5	5	5	5	3	5	3	5	2	2	2	2
2	4	1	4	2	2	4	3	4	5	4	3	5	4	4	5	3	4	4	5	4	5	5	4	5	4	5	5	5	4	3	5	4	4	3	4	2
1	2	3	4	1	2	5	5	5	5	5	5	5	5	5	5	5	5	5	5	5	5	5	5	5	5	5	5	5	4	5	5	5	2	2	2	2
2	3	1	2	1	2	5	4	5	4	3	3	3	4	5	4	3	5	5	5	5	3	4	5	2	5	5	2	4	5	3	5	4	2	4	2	4
2	3	1	3	1	2	4	4	4	4	5	4	5	5	5	5	5	5	4	4	4	4	4	4	5	4	5	5	4	5	5	4	5	4	4	4	4
1	3	1	3	1	1	5	5	5	5	5	5	4	5	4	3	3	5	5	5	5	5	5	5	5	5	5	5	5	4	5	4	5	2	2	2	2
2	3	3	2	1	1	4	3	3	2	4	3	4	4	4	5	4	4	4	3	4	4	4	4	4	5	4	4	5	4	5	4	3	4	3	3	5
1	4	2	2	2	1	3	4	2	3	2	4	5	5	5	5	5	5	4	2	4	5	2	3	5	4	5	5	3	4	4	3	4	3	4	5	3
2	4	2	4	2	1	5	3	5	5	5	5	3	3	2	4	3	4	5	5	5	5	5	5	5	5	5	5	4	5	4	5	4	5	5	5	5
1	4	3	3	1	2	5	3	5	5	5	5	4	3	3	4	4	2	5	5	5	5	5	5	4	5	5	4	5	4	5	5	5	5	4	5	4
2	4	1	3	1	1	5	3	5	5	5	5	5	5	5	5	5	5	5	5	5	5	5	5	5	5	5	5	5	3	5	5	5	5	5	5	5
1	4	2	3	1	2	5	3	5	2	5	2	3	5	5	5	5	5	5	5	5	3	5	5	5	3	5	5	2	5	5	5	5	4	5	5	4
1	4	1	3	1	1	3	4	2	3	2	3	3	5	5	5	5	5	3	4	3	4	4	2	4	4	4	4	3	2	3	3	4	3	4	5	3
1	4	1	3	1	1	4	5	4	3	4	4	3	5	2	5	2	3	3	4	5	4	5	4	4	4	2	4	3	4	4	3	4	4	2	4	3
2	3	2	2	1	2	5	3	5	5	5	5	4	2	3	2	3	3	3	5	5	3	5	5	2	3	2	2	5	5	5	3	5	2	3	2	2
1	4	3	2	1	2	5	3	5	4	3	4	5	4	3	4	4	3	3	3	3	4	4	5	3	4	4	3	4	3	4	3	3	2	3	2	4
1	4	2	1	2	1	5	3	5	5	5	3	3	5	5	5	5	3	5	3	3	1	5	5	5	5	5	5	5	5	3	3	1	2	3	2	2
1	2	3	3	2	2	5	3	5	3	5	3	3	5	4	3	4	3	5	5	5	5	4	5	5	1	2	5	5	5	5	5	3	2	3	2	3
2	4	3	1	2	1	1	2	1	2	1	2	3	5	5	5	3	3	4	5	5	5	1	2	1	1	2	1	1	1	1	1	3	2	1	2	1
2	4	3	3	2	2	5	3	3	4	4	3	1	1	1	1	1	1	5	5	5	5	4	3	1	1	2	1	2	1	2	1	2	1	2	1	2
2	2	3	3	1	2	4	3	5	3	5	3	1	4	1	1	2	2	5	3	3	5	3	5	1	2	1	1	2	1	2	1	2	1	2	1	2
1	3	3	3	1	1	5	3	5	5	5	3	1	3	1	1	3	3	3	2	4	5	5	5	2	1	2	2	3	3	5	2	3	2	3	2	2
1	3	1	4	1	2	5	3	5	5	5	3	2	2	2	2	3	3	5	2	4	4	3	5	1	2	5	1	3	3	5	1	3	2	3	2	2
2	3	2	2	1	1	5	3	4	4	4	5	2	2	3	3	3	3	4	4	5	4	3	4	2	3	5	2	2	3	3	2	2	2	3	4	4
2	2	2	2	2	2	4	5	5	4	5	3	5	5	5	5	5	5	5	5	5	5	3	4	3	5	2	3	3	5	5	3	3	5	5	5	5
2	4	2	3	1	1	5	3	3	5	5	3	5	5	5	5	5	5	5	4	4	4	3	5	5	4	1	5	5	4	4	5	5	2	3	3	2
2	4	1	3	2	1	4	3	3	3	2	3	5	5	5	5	5	5	3	5	5	4	3	2	5	5	5	5	4	4	4	4	4	4	3	3	3
2	4	2	1	2	2	5	3	5	5	5	3	3	3	2	2	3	3	2	3	3	3	5	5	5	4	1	5	5	5	5	5	5	2	3	2	2
2	4	1	1	2	1	3	3	3	3	2	3	4	3	4	4	3	3	4	3	3	2	2	2	5	5	1	5	4	4	4	4	4	3	3	3	3
2	4	3	4	2	2	5	4	5	4	5	4	3	4	5	5	3	3	5	4	3	5	5	4	5	3	3	5	5	5	5	5	5	2	4	2	4
1	2	3	3	2	1	3	4	3	5	5	5	5	5	5	5	3	3	3	4	3	3	5	4	5	2	1	5	3	3	3	3	3	3	4	3	2
2	4	3	3	2	2	2	3	3	2	2	2	4	4	3	3	3	3	5	3	3	3	3	2	4	3	4	4	2	2	2	2	2	5	3	3	5
1	4	2	4	1	1	5	3	5	5	5	5	5	5	5	5	3	3	3	4	3	3	3	5	2	5	5	2	3	3	3	3	3	2	3	2	2
1	2	2	1	1	2	4	4	3	4	4	4	3	2	4	4	4	4	3	1	4	3	3	4	5	5	5	5	5	5	5	5	5	5	5	5	5
2	3	1	3	1	1	4	4	3	5	4	4	5	5	5	3	3	3	5	5	5	5	3	5	4	5	5	4	5	5	5	4	5	4	4	3	2
1	3	2	2	1	2	5	5	5	5	5	5	3	4	3	3	3	3	5	3	3	3	3	5	5	5	5	5	5	5	5	4	5	5	5	5	5
1	3	1	3	2	2	5	4	3	5	3	3	4	3	4	3	4	4	5	5	5	5	4	5	4	5	5	5	5	5	5	4	5	5	5	5	5
1	2	3	3	2	2	5	5	3	5	5	5	3	4	5	3	4	4	5	5	5	5	5	5	5	5	5	5	5	5	5	5	5	5	5	5	5
2	4	1	2	2	2	5	5	5	5	5	5	5	5	5	5	5	5	5	4	4	4	3	5	4	4	4	4	4	4	4	3	3	3	5	3	5
2	4	2	2	2	2	4	3	4	1	3	4	3	5	4	5	4	5	5	5	4	3	3	1	4	2	2	2	2	2	2	2	2	4	3	4	1
1	4	1	3	1	2	3	4	5	4	5	4	5	5	5	5	5	5	5	5	5	5	3	3	4	5	5	5	4	4	4	4	4	4	4	4	4
2	4	2	3	1	2	5	5	5	5	5	5	3	5	4	4	5	4	5	5	4	4	5	5	3	4	4	4	5	4	4	3	5	2	2	2	2
2	3	1	3	1	1	5	4	3	4	2	4	4	4	4	4	4	4	5	5	5	5	5	4	5	5	5	5	4	4	5	3	5	2	4	3	4
1	3	2	2	2	2	4	5	4	5	4	4	5	5	5	5	5	5	5	4	4	5	3	3	4	4	4	4	4	4	3	3	4	4	2	4	2
1	2	2	3	2	2	5	5	3	5	5	5	3	4	3	4	4	4	3	5	5	5	5	5	5	5	5	5	5	5	3	3	5	2	2	3	2
1	1	2	3	2	1	5	5	3	5	5	5	4	2	4	2	3	3	3	4	4	4	5	5	5	4	4	4	4	5	4	5	4	5	4	5	4
1	4	2	3	2	1	4	3	3	3	4	5	5	5	5	5	5	5	3	4	5	4	5	5	5	4	4	4	5	5	5	5	5	5	5	5	5
2	4	1	3	1	1	5	5	3	5	5	5	5	5	5	5	5	5	3	5	4	4	5	5	5	4	4	4	3	3	4	3	4	2	2	3	2
2	4	1	3	1	2	4	3	4	3	4	5	5	5	5	5	5	5	4	2	3	3	2	5	3	3	3	3	2	3	3	4	5	4	3	4	3
1	4	2	3	1	2	2	3	2	3	4	5	2	3	3	5	3	5	3	5	5	5	2	5	5	5	5	5	5	5	5	5	3	5	3	5	3
1	2	1	3	1	2	5	5	5	5	5	5	3	3	4	4	3	2	3	3	5	4	2	5	4	4	4	4	3	4	4	4	3	2	2	2	2
1	4	1	4	1	1	5	4	4	3	4	4	4	3	4	5	4	5	3	5	4	4	2	2	4	4	4	4	4	4	3	3	5	2	4	4	3
2	4	2	2	2	1	5	5	5	5	5	5	5	3	5	5	5	5	3	3	3	4	5	4	5	5	5	5	5	5	5	5	5	5	5	5	5
1	2	2	3	2	1	4	3	3	2	5	5	4	3	3	4	5	4	3	3	2	2	2	5	4	4	4	4	5	3	5	5	5	4	3	3	5
1	3	2	3	2	2	4	5	3	4	5	5	3	3	1	1	1	1	3	4	4	3	2	5	4	4	4	4	2	3	3	4	3	4	2	3	4
2	3	1	4	2	1	3	2	3	4	4	5	3	3	2	2	4	3	3	1	1	1	2	5	5	5	5	5	5	4	4	3	4	3	5	3	4
1	3	1	2	1	2	3	4	4	4	4	5	3	1	1	1	1	1	3	2	2	3	5	5	5	5	5	5	4	5	3	4	5	3	4	4	4
2	3	1	4	1	2	5	5	5	5	5	5	3	2	2	2	3	2	1	1	1	3	5	5	3	3	3	3	5	3	5	3	5	2	2	2	2
2	4	3	3	1	2	5	4	4	3	5	5	3	2	3	3	2	1	3	2	3	3	5	3	5	5	5	5	5	4	3	5	4	2	4	4	3
2	4	3	3	2	1	5	5	5	5	5	5	5	5	5	5	5	5	5	5	5	5	5	5	5	5	5	5	5	5	5	5	5	5	5	5	5
2	4	2	4	2	1	5	5	3	5	5	5	3	1	3	3	1	1	3	2	2	3	5	5	5	5	5	5	4	5	3	5	4	2	2	3	2
1	4	2	3	2	2	4	3	3	4	3	4	1	2	3	3	2	2	1	1	1	3	5	5	5	5	5	5	4	4	4	4	4	4	3	3	4
2	3	2	3	2	1	4	5	3	3	5	4	3	2	3	3	2	3	3	4	2	3	5	4	3	5	5	5	2	3	2	3	2	5	4	4	5
1	4	1	2	1	2	1	1	1	1	1	1	3	1	3	3	1	1	3	1	1	1	1	1	3	1	1	3	1	1	3	1	1	3	1	1	3
1	2	1	2	1	1	5	5	4	5	5	5	3	2	3	3	4	3	1	2	3	2	4	4	4	4	5	4	3	4	4	3	4	3	4	3	4
1	1	3	3	1	2	5	5	5	5	5	5	3	1	1	1	1	1	3	1	1	3	5	4	4	2	4	2	3	2	3	2	3	2	2	2	2
1	4	3	3	1	1	4	3	4	4	3	4	3	5	4	4	4	4	5	5	5	5	4	3	2	5	2	5	3	3	3	3	2	4	3	4	4
2	4	1	2	1	2	5	5	5	5	5	5	2	3	2	2	3	2	3	2	2	3	4	4	2	4	5	4	3	3	4	3	4	2	2	2	2
1	3	2	4	1	1	3	5	5	4	5	5	1	2	1	1	2	1	3	2	2	2	4	4	1	5	4	5	2	3	3	4	5	3	2	2	4
1	2	2	4	2	2	4	3	2	4	1	4	2	2	3	3	2	2	3	4	4	3	2	3	3	4	5	4	5	5	5	5	3	4	3	5	4
1	4	2	3	2	2	5	3	5	5	5	5	5	5	3	3	5	5	3	5	4	4	5	5	3	5	4	4	3	3	4	4	3	4	4	3	4
1	4	1	4	2	1	5	3	5	4	3	4	4	4	3	3	4	4	3	3	4	3	5	4	3	4	5	5	3	3	4	3	4	2	3	2	4
1	2	2	2	2	2	5	3	5	5	5	5	4	4	3	3	5	4	3	3	5	3	5	5	3	4	4	4	4	4	4	5	4	4	5	4	4
2	3	2	3	2	1	5	3	4	5	5	4	5	5	3	3	5	5	4	4	4	3	4	4	3	4	4	4	3	5	2	4	2	2	3	4	2
2	3	2	3	1	2	5	3	5	5	5	5	3	4	4	4	5	4	3	3	4	4	5	5	3	3	4	4	5	5	4	4	4	2	3	2	2
2	3	2	2	1	2	5	3	5	3	4	5	5	5	5	5	5	5	3	3	5	3	4	5	3	5	3	3	3	3	2	3	2	2	3	2	3
2	2	2	3	1	1	5	5	5	5	5	5	5	3	5	3	5	3	5	3	5	3	5	5	4	4	4	4	4	3	4	4	5	4	5	4	5
2	4	1	3	1	2	4	3	4	4	3	4	1	3	2	1	1	2	5	3	5	3	4	4	3	3	3	3	3	3	3	3	3	3	3	3	3
2	4	3	2	1	2	5	5	5	5	5	5	1	3	1	1	1	1	3	3	2	3	3	5	2	3	3	3	2	2	3	2	3	2	3	2	3
2	4	1	2	1	2	4	4	5	4	5	3	3	3	2	2	3	2	1	3	2	3	3	3	2	3	3	3	3	3	3	4	4	4	4	2	4
1	4	1	2	1	1	1	2	1	1	1	3	5	4	5	4	5	4	5	5	5	5	2	3	5	4	5	4	5	5	5	4	5	4	5	4	5
1	4	2	3	1	2	5	4	3	4	4	3	5	4	5	4	5	4	4	3	4	4	3	3	3	3	3	3	5	5	4	4	3	2	4	3	4
1	1	3	2	1	1	5	5	5	5	5	3	5	3	5	3	5	3	5	5	5	5	3	3	3	2	2	2	4	3	3	3	2	2	2	2	2
1	2	2	4	1	2	5	5	4	5	5	3	3	3	2	3	3	2	5	4	5	3	3	3	3	2	2	2	3	5	3	3	5	5	5	5	5
1	1	2	4	1	1	5	5	5	5	5	3	2	3	1	2	2	1	3	4	4	4	3	3	3	2	2	2	4	2	4	3	2	2	2	2	2
1	4	3	3	1	2	5	5	5	3	4	5	1	1	1	1	1	1	1	2	2	1	1	5	3	2	2	2	4	4	3	3	2	2	2	2	3
1	4	1	3	2	1	4	5	3	3	2	3	1	1	2	2	2	2	3	4	2	5	3	3	4	2	2	2	3	3	4	4	3	4	2	3	3
1	1	2	4	2	2	5	5	5	5	5	3	3	3	2	2	2	3	3	4	2	3	3	3	3	5	5	5	3	3	2	2	3	2	2	2	2
1	2	1	4	2	1	4	5	2	3	4	3	5	5	5	5	5	5	5	5	5	5	5	5	5	5	5	5	5	5	5	5	5	5	5	5	5
2	4	1	3	2	1	3	5	5	4	4	3	5	5	5	5	5	5	5	5	5	5	5	5	5	5	5	5	5	5	5	5	5	5	5	5	5
2	4	2	2	2	2	2	5	3	2	1	3	4	3	4	4	4	4	2	1	3	2	5	3	2	1	1	1	1	2	2	1	1	2	1	1	2
2	2	3	3	2	2	3	4	3	4	2	3	5	5	5	5	5	5	5	5	5	5	5	3	3	4	3	3	3	3	4	3	4	3	4	3	4
2	3	2	3	1	2	5	5	3	5	5	4	1	3	3	3	3	3	5	5	5	5	4	5	5	3	5	3	5	3	5	3	5	3	5	3	5
1	3	3	2	1	2	2	5	3	3	4	3	1	5	5	5	5	5	5	5	5	5	5	5	5	3	5	3	5	3	5	3	5	3	5	3	5
1	3	1	2	1	2	4	5	4	3	4	2	5	4	5	4	5	4	4	5	5	5	5	4	5	3	5	3	5	3	5	3	5	3	5	3	5
2	2	3	1	2	2	1	2	1	2	1	2	1	1	1	1	1	1	1	2	1	2	1	2	1	1	1	1	2	1	2	2	1	2	2	1	2
1	4	3	3	1	2	5	5	3	4	4	5	1	4	1	1	2	2	5	3	3	5	4	2	1	2	3	3	4	3	4	4	5	2	2	3	4
1	3	3	3	1	1	3	4	3	4	4	3	1	3	1	1	3	3	3	2	4	5	5	4	3	4	3	4	3	3	3	3	3	3	4	3	4
1	3	2	4	2	2	5	5	5	5	5	5	2	2	2	2	3	3	5	2	4	4	5	5	2	2	3	3	2	2	3	2	3	2	2	2	2
1	4	2	2	2	2	3	5	5	4	3	5	2	2	3	3	3	3	4	4	5	4	5	5	2	3	3	3	3	3	3	4	4	3	2	2	4
2	3	1	3	2	2	5	5	5	5	5	5	5	5	5	5	5	5	5	5	5	5	5	5	5	5	5	5	5	5	5	5	5	5	5	5	5
2	4	2	3	2	1	5	5	5	5	5	5	5	5	5	5	5	5	5	4	4	4	5	5	5	5	5	5	5	5	5	5	5	5	5	5	5
2	1	1	2	1	1	5	5	5	5	5	5	5	5	5	5	5	5	3	5	5	4	5	5	5	5	5	5	5	5	5	5	5	5	5	5	5
2	2	1	4	1	1	2	4	4	2	3	1	3	3	2	2	3	3	2	3	3	3	1	3	5	4	4	1	3	5	3	3	5	5	4	4	5
1	4	2	3	2	2	5	5	5	5	5	3	4	3	4	4	3	3	4	3	3	2	3	5	4	3	3	4	3	3	4	3	3	4	3	3	4
2	4	1	1	2	1	1	2	3	3	2	1	3	4	5	5	3	3	5	4	3	5	1	5	3	4	3	4	3	4	3	4	3	4	3	4	3
1	2	3	3	2	2	5	5	3	5	5	3	5	5	5	5	3	3	3	4	3	3	3	5	3	5	3	5	5	3	5	3	5	3	5	3	5
2	3	3	3	2	2	4	2	4	3	2	4	4	4	3	3	3	3	5	3	3	3	4	4	3	4	4	3	4	4	3	4	4	3	4	4	3
2	3	2	1	1	2	5	5	3	5	5	3	5	5	5	5	3	3	3	4	3	3	5	5	5	4	5	2	3	3	3	3	3	2	2	3	2
2	3	2	4	1	1	5	5	5	5	5	5	5	5	5	5	5	5	5	5	5	5	5	5	5	5	5	5	5	5	5	5	5	4	4	3	5
2	2	1	1	1	1	5	4	4	4	3	5	5	5	5	3	3	3	5	5	5	5	5	5	4	5	4	5	4	5	4	5	4	5	4	5	4
1	4	4	2	2	2	3	5	3	4	5	5	3	4	3	3	3	3	5	3	3	3	5	5	3	4	3	4	4	3	4	4	4	3	2	3	4
2	4	1	3	1	1	5	5	5	5	5	5	4	3	4	3	4	4	5	5	5	5	5	5	4	5	5	4	5	3	5	5	5	3	4	3	4
1	4	3	4	1	2	4	3	4	5	4	3	3	4	5	3	4	4	5	5	5	5	3	5	1	1	1	3	3	3	3	3	3	4	3	4	2
1	4	1	2	1	1	5	5	5	5	5	3	5	5	5	5	5	5	5	4	4	4	5	5	2	1	2	2	5	3	5	5	5	2	2	2	2
1	3	2	3	1	1	5	4	5	3	3	3	3	5	4	5	4	5	5	5	4	3	3	4	4	3	3	2	3	5	3	3	3	2	4	2	3
2	1	1	3	1	1	4	4	5	4	3	5	5	5	5	5	5	5	5	5	5	5	3	5	5	5	5	5	5	5	5	5	5	5	5	5	5
1	2	2	2	1	2	5	5	5	5	5	3	3	5	4	4	5	4	5	5	4	4	3	5	5	5	5	5	5	5	5	5	5	5	5	5	5
2	1	1	2	1	1	3	4	2	2	4	5	4	4	4	4	4	4	5	5	3	3	3	5	5	3	5	5	3	5	5	3	5	3	4	5	5
1	4	2	3	1	2	3	4	1	3	4	4	5	5	5	5	5	5	5	4	4	5	3	4	2	1	2	1	2	2	2	2	2	2	2	2	2
2	3	2	1	1	2	5	5	5	5	5	3	3	4	3	4	4	4	3	5	5	5	3	4	5	3	5	5	3	5	5	3	5	5	3	5	5
2	4	2	4	2	2	5	5	5	5	5	5	4	2	4	2	3	3	3	4	4	4	3	3	5	3	4	5	3	5	4	3	5	5	3	5	5
2	1	1	2	1	2	4	3	4	5	4	3	5	5	5	5	5	5	3	4	5	4	3	5	5	3	5	5	3	5	5	3	5	5	3	5	5
1	2	1	3	2	1	5	5	5	5	5	5	5	5	5	5	5	5	3	5	4	4	5	5	1	2	1	1	4	3	4	4	4	3	4	3	4
2	4	1	3	1	2	5	4	5	3	3	3	5	5	5	5	5	5	4	2	3	3	3	5	1	2	1	1	5	3	5	5	5	2	4	2	3
1	4	2	2	1	1	4	4	5	4	3	5	2	3	3	5	3	5	3	5	5	5	5	5	4	4	5	4	5	5	5	5	5	4	4	2	4
1	2	1	2	1	2	5	5	5	5	5	3	3	3	4	4	3	3	3	3	5	4	3	5	1	4	4	5	4	4	5	4	4	5	4	4	5
2	4	2	3	1	1	3	4	2	2	4	5	5	4	4	5	5	5	2	3	2	3	5	2	4	3	4	4	3	4	4	3	4	3	4	5	5
1	2	2	3	1	2	3	4	1	3	4	4	1	3	2	1	1	2	2	1	2	2	4	4	5	4	4	4	5	3	5	5	5	3	4	4	5
1	3	1	1	1	1	5	5	5	5	5	3	5	4	5	4	5	5	4	4	5	5	3	5	5	4	5	5	4	5	5	4	5	5	4	5	5
2	3	2	4	1	2	5	5	5	5	5	5	5	5	5	5	5	5	5	5	5	5	5	5	5	4	5	1	1	2	1	2	1	2	2	2	2
1	3	1	2	1	1	4	2	4	2	3	2	4	4	4	4	4	4	5	4	5	4	5	5	2	1	2	1	3	3	3	3	3	4	5	4	5
2	2	1	3	2	1	5	4	3	4	4	5	3	2	5	3	4	3	2	2	1	2	4	5	1	1	1	4	5	4	5	5	5	2	4	3	4
2	3	2	3	2	2	3	4	5	4	4	3	5	4	5	4	5	4	5	4	5	4	5	5	2	1	2	4	2	3	3	2	3	3	4	2	4
2	4	3	2	2	2	5	5	5	5	5	5	5	5	5	5	5	5	5	5	5	5	5	3	4	4	5	5	1	2	1	2	1	2	2	2	2
2	3	1	4	2	2	3	5	5	4	3	5	1	1	2	1	2	1	1	2	1	2	5	5	5	4	5	5	1	2	1	2	1	3	2	2	4
1	4	2	1	2	2	2	1	3	1	3	1	1	2	1	2	1	3	4	2	3	4	5	5	5	5	1	3	2	2	2	3	2	3	2	3	2
2	3	2	4	2	2	2	3	4	3	3	3	5	4	4	5	5	4	5	5	4	4	2	5	5	5	4	4	4	3	4	3	4	5	3	4	3
1	3	2	3	2	2	2	1	2	2	3	4	4	3	4	3	4	3	2	3	2	3	5	4	3	3	2	3	3	4	4	3	4	5	1	5	5
1	2	1	3	2	2	2	4	4	2	3	3	2	4	3	2	4	1	2	4	2	4	1	3	5	4	5	4	4	5	4	5	4	5	4	4	5
1	3	3	3	2	1	5	5	5	5	5	3	5	4	3	2	4	3	1	5	1	1	3	3	4	3	5	5	4	2	2	2	4	2	2	2	2
